# Supplementary material for: Gut bacterial species in late trimester of pregnant sows influence the occurrence of stillborn piglet through pro-inflammation response
Source: Front Immunol. 2023 Jan 18;13:1101130. doi: 10.3389/fimmu.2022.1101130 (PMC9890068; doi:10.3389/fimmu.2022.1101130)
Supplement: Supplementary file 7 [file Table_1.xlsx]

## Sheet: Sheet1
Table S1: The components of commercial feed provided to pregnant sows
Population	F6 cohort	DN Population
Component	content
Vitamin A(IU)	17250-150000	80000-300000
Vitamin D3(IU)	1975-62500	20000-120000
Vitamin E(IU)	≥127	≥400
Vitamin K3(ug)	≥6.55
Vitamin B1(mg)	≥13.5	≥50
Vitamin B2(mg)	≥28	≥50
Iron (mg)	500-1260	1200-6000
Copper (mg)	37.5-78	100-600
Manganese (mg)	25-1879	1000-3500
Zinc (mg)	500-1260	800-2500
Lysine (mg)	≥25000	≥45000
Moisture	≤9％	≤9％
Corn	0.3	0.145
Wheat	0.28	0.35
Soybean	0.08	0.14
bran	0.26	0.26
premix	0.08	0.1
