# Supplementary material for: Gut bacterial species in late trimester of pregnant sows influence the occurrence of stillborn piglet through pro-inflammation response
Source: Front Immunol. 2023 Jan 18;13:1101130. doi: 10.3389/fimmu.2022.1101130 (PMC9890068; doi:10.3389/fimmu.2022.1101130)
Supplement: Supplementary file 8 [file Table_2.xlsx]

## Sheet: Sheet1
TableS2: The details of phenotypic records and experiments performed
ID	Group	Cohort	Total number of stillbirth	16s rRNA sequencing	Metagenomics	serum cytokines						Fecal metabolites
						LPS	Zonulin	FABP2	IL-6	IL-1β	TLR4	SCFAs	Untargeted meabolites	Lipids metabolites
159812B	Stillbirth	DN1	5	√	√	√	√	√				√	√	√
77806B	Stillbirth	DN1	5	√	√	√	√	√				√	√	√
6202B	Stillbirth	DN1	4	√	√	√	√	√				√	√	√
108604B	Stillbirth	DN1	3	√	√	√	√	√				√	√	√
120704B	Stillbirth	DN1	3	√	√	√	√	√				√	√	√
21104B	Stillbirth	DN1	3	√	√	√	√	√				√	√	√
28902B	Stillbirth	DN1	3	√
57008B	Stillbirth	DN1	3	√	√	√	√	√				√	√	√
131804B	Stillbirth	DN1	2	√
142704B	Stillbirth	DN1	2	√	√	√	√	√				√	√	√
31914B	Stillbirth	DN1	2	√	√	√	√	√				√	√	√
41004B	Stillbirth	DN1	2	√	√	√	√	√				√	√	√
50506B	Stillbirth	DN1	2	√	√	√	√	√				√	√	√
60106B	Stillbirth	DN1	2	√	√	√	√	√				√	√	√
95008B	Stillbirth	DN1	2	√	√	√	√	√				√	√	√
108606B	Stillbirth	DN1	2	√
105304B	Normal	DN1	0	√
114106B	Normal	DN1	0	√
116706B	Normal	DN1	0	√
118306B	Normal	DN1	0	√	√	√	√	√				√	√	√
118408B	Normal	DN1	0	√
127912B	Normal	DN1	0	√	√	√	√	√				√	√	√
128604B	Normal	DN1	0	√
136810B	Normal	DN1	0	√	√	√	√	√				√	√	√
139802B	Normal	DN1	0	√
153610B	Normal	DN1	0	√
23106B	Normal	DN1	0	√
38902B	Normal	DN1	0	√	√	√	√	√				√	√	√
63308B	Normal	DN1	0	√
63506B	Normal	DN1	0	√	√	√	√	√				√	√	√
64110B	Normal	DN1	0	√	√	√	√	√				√	√	√
67916B	Normal	DN1	0	√
71402B	Normal	DN1	0	√	√	√	√	√				√	√	√
75706B	Normal	DN1	0	√	√	√	√	√				√	√	√
95006B	Normal	DN1	0	√	√	√	√	√				√	√	√
95012B	Normal	DN1	0	√	√	√	√	√				√	√	√
96904B	Normal	DN1	0	√
43508B	Stillbirth	DN2	3	√	√	√			√	√	√
350306B	Stillbirth	DN2	2	√	√
169804B	Stillbirth	DN2	2	√	√	√			√	√	√
127904B	Stillbirth	DN2	2	√	√	√			√	√	√
93106B	Stillbirth	DN2	2	√	√	√			√	√	√
1404B	Stillbirth	DN2	2	√	√
320520B	Stillbirth	DN2	3	√	√
153504B	Stillbirth	DN2	2	√	√	√			√	√	√
132504B	Stillbirth	DN2	2	√	√
141704B	Normal	DN2	0	√
124006B	Normal	DN2	0	√	√	√			√	√	√
146204B	Normal	DN2	0	√	√	√			√	√	√
120902B	Normal	DN2	0	√
150906B	Normal	DN2	0	√
138504B	Normal	DN2	0	√	√	√			√	√	√
182508B	Normal	DN2	0	√
63906B	Normal	DN2	0	√
141206B	Normal	DN2	0	√	√	√			√	√	√
69208B	Normal	DN2	0	√
145606B	Normal	DN2	0	√
83108B	Normal	DN2	0	√
9606B	Normal	DN2	0	√
62902B	Normal	DN2	0	√
66804B	Normal	DN2	0	√
102804B	Normal	DN2	0	√	√	√			√	√	√
85104B	Normal	DN2	0	√
137908B	Normal	DN2	0	√	√	√			√	√	√
143206B	Normal	DN2	0	√	√
122404B	Normal	DN2	0	√	√
144904B	Normal	DN2	0	√
143902B	Normal	DN2	0	√
138004B	Normal	DN2	0	√
240510B	Normal	DN2	0	√
141906B	Normal	DN2	0	√	√	√			√	√	√
145102B	Normal	DN2	0	√
4544A	Stillbirth	F6	7	√
5546A	Stillbirth	F6	6	√
4626A2	Stillbirth	F6	5	√
4906A	Stillbirth	F6	5	√
4688A	Stillbirth	F6	4	√
4696A	Stillbirth	F6	4	√
5024A	Stillbirth	F6	3	√
4626A1	Stillbirth	F6	3	√
5312A	Stillbirth	F6	3	√
5086A	Stillbirth	F6	2	√
4564A	Stillbirth	F6	2	√
4574A	Stillbirth	F6	2	√
5166A	Stillbirth	F6	2	√
5276A	Stillbirth	F6	2	√
5550A	Stillbirth	F6	2	√
4610A	Stillbirth	F6	2	√
4736A	Stillbirth	F6	2	√
4586A	Normal	F6	0	√
4604A	Normal	F6	0	√
4642A	Normal	F6	0	√
4662A	Normal	F6	0	√
4718A	Normal	F6	0	√
4762A	Normal	F6	0	√
4800A	Normal	F6	0	√
4802A	Normal	F6	0	√
4808A	Normal	F6	0	√
4826A	Normal	F6	0	√
4838A	Normal	F6	0	√
4854A	Normal	F6	0	√
4860A	Normal	F6	0	√
4868A	Normal	F6	0	√
4870A	Normal	F6	0	√
4886A	Normal	F6	0	√
4902A	Normal	F6	0	√
4970A	Normal	F6	0	√
4998A	Normal	F6	0	√
5002A	Normal	F6	0	√
5088A	Normal	F6	0	√
5152A	Normal	F6	0	√
5162A	Normal	F6	0	√
5164A	Normal	F6	0	√
5182A	Normal	F6	0	√
5228A	Normal	F6	0	√
5272A	Normal	F6	0	√
5280A	Normal	F6	0	√
5294A	Normal	F6	0	√
5320A	Normal	F6	0	√
5322A	Normal	F6	0	√
5330A	Normal	F6	0	√
4578A	Normal	F6	0	√
4652A	Normal	F6	0	√
4678A1	Normal	F6	0	√
4682A2	Normal	F6	0	√
4682A1	Normal	F6	0	√
4794A	Normal	F6	0	√
4884A	Normal	F6	0	√
5006A	Normal	F6	0	√
5216A	Normal	F6	0	√
5270A	Normal	F6	0	√
5576A	Normal	F6	0	√
5598A	Normal	F6	0	√
4568A	Normal	F6	0	√
4636A	Normal	F6	0	√
4674A	Normal	F6	0	√
