# Supplementary material for: Gut bacterial species in late trimester of pregnant sows influence the occurrence of stillborn piglet through pro-inflammation response
Source: Front Immunol. 2023 Jan 18;13:1101130. doi: 10.3389/fimmu.2022.1101130 (PMC9890068; doi:10.3389/fimmu.2022.1101130)
Supplement: Supplementary file 9 [file Table_3.xlsx]

## Sheet: Sheet1
Table S3: Differential OTUs identified in three cohorts by LEfSe and Wilcoxon rank-sum test with 16S rRNA gene sequencing data (Note:The OTUs with the same color (red: stillbirth sows; green: normal sows) indicate that they could be identified by both LEfSe and Wilcoxon rank-sum test in the same cohort )
F6 differential OTUs									DN1 differential OTUs									DN2 differential OTUs
Wilcoxon（CLR）	Corrected P value (FDR)	FC	log2_FC	Enriched_group	Lefse	Enriched_group	LDA score		Wilcoxon（CLR）	Corrected P value (FDR)	FC	log2_FC	Enriched_group	Lefse	Enriched_group	LDA score		Wilcoxon（CLR）	Corrected P value (FDR)	FC	log2_FC	Enriched_group	Lefse	Enriched_group	LDA score
Otu421_Bacteroidales	0.0492402	4.37941	2.13074	Stillbirth_F6	Otu394_Bacteroidales	Stillbirth_F6	3.54378		Otu726_Bacteroidales	0.0111983	4.61898	2.20757	Stillbirth_DN1	Otu767_Bacteroidales	Stillbirth_DN1	4.19862		Otu2055_Bacteroidales	0.011498	20.8156	4.3796	Stillbirth_DN2	Otu769_S24_7	Stillbirth_DN2	3.68375
Otu914_Bacteroidales	0.0234687	3.92897	1.97415	Stillbirth_F6	Otu395_RF16	Stillbirth_F6	3.13433		Otu1474_Bacteria	0.00329182	3.85677	1.94739	Stillbirth_DN1	Otu1704_Ruminococcaceae	Stillbirth_DN1	3.2883		Otu760_Paludibacter	0.0227558	9.60477	3.26375	Stillbirth_DN2	Otu435_Bacteroidales	Stillbirth_DN2	3.41603
Otu1317_Clostridiales	0.00324035	3.15846	1.65922	Stillbirth_F6	Otu1284_Ruminococcaceae	Stillbirth_F6	3.11048		Otu24_rc4-4	0.0036725	3.79478	1.92402	Stillbirth_DN1	Otu418_Bacteroides	Stillbirth_DN1	3.16498		Otu4244_Bacteroidales	0.0101851	6.91795	2.79034	Stillbirth_DN2	Otu408_RF16	Stillbirth_DN2	3.39282
Otu2742_Lachnospiraceae	0.0215929	2.7633	1.46639	Stillbirth_F6	Otu765_RF16	Stillbirth_F6	3.04219		Otu4283_S24-7	0.0134898	3.52024	1.81567	Stillbirth_DN1	Otu437_Prevotella	Stillbirth_DN1	2.94494		Otu2305_Bacteroidales	0.00015817	6.55253	2.71205	Stillbirth_DN2	Otu774_Bacteroidales	Stillbirth_DN2	2.9587
Otu835_Bacteroidales	0.00360234	2.39235	1.25843	Stillbirth_F6	Otu421_Bacteroidales	Stillbirth_F6	2.53524		Otu1359_Elusimicrobiaceae	0.0062173	3.50709	1.81027	Stillbirth_DN1	Otu2327_Clostridiaceae	Stillbirth_DN1	2.8411		Otu805_Bacteroidales	0.00698212	5.91558	2.56452	Stillbirth_DN2	Otu1717_Oscillospira	Stillbirth_DN2	2.63182
Otu456_Bacteroidales	0.0276378	2.25039	1.17018	Stillbirth_F6	Otu229_Treponema	Stillbirth_F6	2.49548		Otu1146_Anaeroplasma	0.019298	3.48487	1.8011	Stillbirth_DN1	Otu1027_S24_7	Stillbirth_DN1	2.81396		Otu637_Bacteroidales	0.0145573	5.10291	2.35132	Stillbirth_DN2	Otu4234_S24_7	Stillbirth_DN2	2.45012
Otu1446_Ruminococcaceae	0.014651	2.14457	1.10069	Stillbirth_F6	Otu1457_Ruminococcaceae	Stillbirth_F6	2.39543		Otu815_Bacteroidales	2.00294e-05	3.25066	1.70073	Stillbirth_DN1	Otu1146_Anaeroplasma	Stillbirth_DN1	2.74387		Otu489_Bacteroidales	0.0227558	5.01205	2.3254	Stillbirth_DN2	Otu462_Bacteroidales	Stillbirth_DN2	2.41951
Otu229_Treponema	0.00379648	1.94129	0.957014	Stillbirth_F6	Otu1382_Christensenellaceae	Stillbirth_F6	2.38492		Otu595_Bacteroides	0.0147791	3.00825	1.58892	Stillbirth_DN1	Otu4926_SMB53	Stillbirth_DN1	2.69013		Otu590_Prevotella	0.00167685	4.90603	2.29456	Stillbirth_DN2	Otu805_Bacteroidales	Stillbirth_DN2	2.35793
Otu1561_Ruminococcaceae	0.0111769	1.78338	0.834618	Stillbirth_F6	Otu1561_Ruminococcaceae	Stillbirth_F6	2.34075		Otu437_Prevotella	0.0374028	3.00449	1.58712	Stillbirth_DN1	Otu395_RF16	Stillbirth_DN1	2.65963		Otu596_Bacteroidales	0.011498	4.80931	2.26583	Stillbirth_DN2	Otu2066_Parabacteroides	Stillbirth_DN2	2.24839
Otu765_RF16	0.0311606	1.69903	0.764709	Stillbirth_F6	Otu456_Bacteroidales	Stillbirth_F6	2.32574		Otu2752_Ruminococcus	0.0161725	2.87313	1.52262	Stillbirth_DN1	Otu76_Treponema	Stillbirth_DN1	2.65233		Otu807_S24-7	0.00900151	4.80657	2.26501	Stillbirth_DN2	Otu837_Bacteroidales	Stillbirth_DN2	2.18867
Otu1749_Oscillospira	0.0140143	1.66649	0.736816	Stillbirth_F6	Otu2444_Ruminococcus	Stillbirth_F6	2.32129		Otu1495_Bacteria	0.0134898	2.81996	1.49568	Stillbirth_DN1	Otu2349_Lachnospira	Stillbirth_DN1	2.65003		Otu887_Bacteroidales	0.0281139	4.6727	2.22426	Stillbirth_DN2	Otu870_Bacteroidales	Stillbirth_DN2	2.15092
Otu366_RFN20	0.0424406	1.61972	0.695742	Stillbirth_F6	Otu2742_Lachnospiraceae	Stillbirth_F6	2.31769		Otu510_Bacteroides	0.0111983	2.48866	1.31537	Stillbirth_DN1	Otu142_Erysipelotrichaceae	Stillbirth_DN1	2.63681		Otu584_Bacteroidales	0.00468319	4.26684	2.09317	Stillbirth_DN2	Otu2382_Proteobacteria	Stillbirth_DN2	2.13471
Otu1434_Ruminococcaceae	0.026541	1.61005	0.687102	Stillbirth_F6	Otu1434_Ruminococcaceae	Stillbirth_F6	2.29885		Otu886_YRC22	0.0147791	2.46627	1.30233	Stillbirth_DN1	Otu595_Bacteroides	Stillbirth_DN1	2.62645		Otu3857_Bacteroidales	0.00228183	4.21579	2.0758	Stillbirth_DN2	Otu2055_Bacteroidales	Stillbirth_DN2	2.11337
Otu2444_Ruminococcus	0.0134017	1.59481	0.673382	Stillbirth_F6	Otu436_Bacteroidales	Stillbirth_F6	2.27464		Otu1906_Ruminococcaceae	0.0134898	2.44116	1.28756	Stillbirth_DN1	Otu1359_Elusimicrobiaceae	Stillbirth_DN1	2.60215		Otu836_Bacteroidales	0.0026498	4.21579	2.0758	Stillbirth_DN2	Otu366_RFN20	Stillbirth_DN2	2.10924
Otu1447_Ruminococcaceae	0.0457362	1.56732	0.648298	Stillbirth_F6	Otu1317_Clostridiales	Stillbirth_F6	2.26276		Otu142_Erysipelotrichaceae	0.0345651	2.44008	1.28693	Stillbirth_DN1	Otu815_Bacteroidales	Stillbirth_DN1	2.59559		Otu482_Bacteroidales	0.0380671	4.21579	2.0758	Stillbirth_DN2	Otu22_WCHB1_25	Stillbirth_DN2	2.10676
Otu1382_Christensenellaceae	0.0111769	1.55018	0.632437	Stillbirth_F6	Otu1446_Ruminococcaceae	Stillbirth_F6	2.23969		Otu1153_Anaeroplasmataceae	0.0111983	2.39167	1.25802	Stillbirth_DN1	Otu2359_Lachnospiraceae	Stillbirth_DN1	2.54485		Otu910_Bacteroidales	0.00407829	4.10102	2.03598	Stillbirth_DN2	Otu887_Bacteroidales	Stillbirth_DN2	2.09951
Otu1284_Ruminococcaceae	0.040868	1.49274	0.577962	Stillbirth_F6	Otu1749_Oscillospira	Stillbirth_F6	2.18479		Otu4751_Clostridiales	0.00760327	2.2959	1.19906	Stillbirth_DN1	Otu510_Bacteroides	Stillbirth_DN1	2.51017		Otu494_Bacteroidales	0.0311603	4.07373	2.02635	Stillbirth_DN2	Otu3323_YS2	Stillbirth_DN2	2.09818
Otu1457_Ruminococcaceae	0.0393441	1.46536	0.551259	Stillbirth_F6	Otu835_Bacteroidales	Stillbirth_F6	2.16885		Otu2327_Clostridiaceae	0.0062173	2.21926	1.15008	Stillbirth_DN1	Otu399_Bacteroidales	Stillbirth_DN1	2.50978		Otu4250_CF231	0.0101851	3.60829	1.85131	Stillbirth_DN2	Otu2021_Prevotella	Stillbirth_DN2	2.09394
Otu394_Bacteroidales	0.0324157	1.42012	0.50601	Stillbirth_F6	Otu1288_Christensenellaceae	Normal_F6	3.5907		Otu4926_SMB53	0.00165565	2.16627	1.11521	Stillbirth_DN1	Otu3418_Lachnospiraceae	Stillbirth_DN1	2.47598		Otu920_YRC22	0.0129517	3.42858	1.77761	Stillbirth_DN2	Otu836_Bacteroidales	Stillbirth_DN2	2.06913
Otu395_RF16	0.0378678	1.4022	0.487689	Stillbirth_F6	Otu1890_Clostridiales	Normal_F6	2.96787		Otu1027_S24-7	0.0134898	2.11776	1.08254	Stillbirth_DN1	Otu153_Sutterella	Stillbirth_DN1	2.46497		Otu897_Bacteroidales	0.0380671	3.41129	1.77032	Stillbirth_DN2	Otu920_YRC22	Stillbirth_DN2	2.06819
Otu436_Bacteroidales	0.0287727	1.35522	0.438522	Stillbirth_F6	Otu1891_Clostridiales	Normal_F6	2.96057		Otu1747_Oscillospira	0.0319087	2.08389	1.05928	Stillbirth_DN1	Otu162_Treponema	Stillbirth_DN1	2.44377		Otu949_Bacteroidales	0.0026498	3.2721	1.71022	Stillbirth_DN2	Otu637_Bacteroidales	Stillbirth_DN2	2.06798
Otu2733_Ruminococcaceae	0.0350532	1.32697	0.408137	Stillbirth_F6	Otu1892_Clostridiales	Normal_F6	2.71001		Otu2551_Lachnospiraceae	0.0436575	2.0775	1.05485	Stillbirth_DN1	Otu328_Anaerovibrio	Stillbirth_DN1	2.44342		Otu435_Bacteroidales	0.00306792	3.2533	1.7019	Stillbirth_DN2	Otu1558_Ruminococcaceae	Stillbirth_DN2	2.06542
Otu430_Prevotella	0.0299467	1.07516	0.104549	Stillbirth_F6	Otu2329_Lachnospiraceae	Normal_F6	2.57851		Otu328_Anaerovibrio	0.0161725	2.06009	1.04271	Stillbirth_DN1	Otu1460_Ruminococcaceae	Stillbirth_DN1	2.43221		Otu4278_Bacteroidales	0.041961	3.22	1.68706	Stillbirth_DN2	Otu343_RFN20	Stillbirth_DN2	2.05333
Otu2937_Corynebacterium	0.00928021	0.925488	-0.111713	Normal_F6	Otu58_Sutterella	Normal_F6	2.55314		Otu2497_Lachnospiraceae	0.0436575	2.05839	1.04151	Stillbirth_DN1	Otu57_Turicibacter	Stillbirth_DN1	2.42798		Otu4432_Bacteroidales	0.041961	3.17495	1.66673	Stillbirth_DN2	Otu839_Bacteroidales	Stillbirth_DN2	2.04465
Otu2425_Lachnospiraceae	0.0311606	0.674955	-0.567137	Normal_F6	Otu2834_Mogibacteriaceae	Normal_F6	2.50449		Otu431_S24-7	0.047093	2.01109	1.00798	Stillbirth_DN1	Otu3444_Roseburia_faecis	Stillbirth_DN1	2.37389		Otu837_Bacteroidales	0.0019592	3.07146	1.61892	Stillbirth_DN2	Otu897_Bacteroidales	Stillbirth_DN2	2.04108
Otu2511_Ruminococcaceae	0.0234687	0.636053	-0.65278	Normal_F6	Otu1328_Christensenellaceae	Normal_F6	2.46783		Otu2882_SMB53	0.047093	2.01019	1.00733	Stillbirth_DN1	Otu1677_Ruminococcaceae	Stillbirth_DN1	2.37388		Otu870_Bacteroidales	0.00121659	2.94681	1.55916	Stillbirth_DN2	Otu590_Prevotella	Stillbirth_DN2	2.03211
Otu425_Prevotella_copri	0.0350532	0.622993	-0.682713	Normal_F6	Otu1384_Ruminococcaceae	Normal_F6	2.44248		Otu798_Bacteroidales	0.021044	2.00622	1.00448	Stillbirth_DN1	Otu1164_Anaeroplasma	Stillbirth_DN1	2.34964		Otu4511_Bacteroidales	0.0344721	2.886	1.52907	Stillbirth_DN2	Otu895_Bacteroidales	Stillbirth_DN2	2.03075
Otu557_Parabacteroides	0.0140143	0.602604	-0.730718	Normal_F6	Otu1913_Clostridiales	Normal_F6	2.41896		Otu1704_Ruminococcaceae	0.0249394	2.00351	1.00253	Stillbirth_DN1	Otu2460_Lachnospiraceae	Stillbirth_DN1	2.33864		Otu519_Bacteroidales	0.041961	2.88582	1.52898	Stillbirth_DN2	Otu760_Paludibacter	Stillbirth_DN2	2.01715
Otu2329_Lachnospiraceae	0.0254811	0.592795	-0.754394	Normal_F6	Otu117_Treponema	Normal_F6	2.39188		Otu57_Turicibacter	0.0147791	1.92535	0.945117	Stillbirth_DN1	Otu4751_Clostridiales	Stillbirth_DN1	2.32139		Otu1717_Oscillospira	0.00228183	2.80242	1.48667	Stillbirth_DN2	Otu2154_Prevotella_stercorea	Stillbirth_DN2	2.0161
Otu1918_Clostridiales	0.0207039	0.572848	-0.803776	Normal_F6	Otu550_Parabacteroides	Normal_F6	2.35364		Otu3418_Lachnospiraceae	0.0122982	1.901	0.926757	Stillbirth_DN1	Otu369_Prevotella	Stillbirth_DN1	2.31575		Otu842_Bacteroidales	0.011498	2.74218	1.45532	Stillbirth_DN2	Otu596_Bacteroidales	Stillbirth_DN2	2.00767
Otu2413_Lachnospiraceae	0.0117006	0.571214	-0.807896	Normal_F6	Otu602_Parabacteroides	Normal_F6	2.348		Otu369_Prevotella	0.0134898	1.8866	0.91579	Stillbirth_DN1	Otu2752_Ruminococcus	Stillbirth_DN1	2.29816		Otu1026_Bacteroidales	0.041961	2.71219	1.43946	Stillbirth_DN2	Otu833_CF231	Normal_DN2	2.85706
Otu2402_Ruminococcus	0.040868	0.561688	-0.832159	Normal_F6	Otu425_Prevotella_copri	Normal_F6	2.32714		Otu767_Bacteroidales	0.047093	1.85662	0.892682	Stillbirth_DN1	Otu77_Treponema	Stillbirth_DN1	2.29169		Otu4708_Oscillospira	0.0204133	2.70695	1.43667	Stillbirth_DN2	Otu1710_Butyricicoccus_pullicaecorum	Normal_DN2	2.84805
Otu1990_Clostridiales	0.00140616	0.560071	-0.836318	Normal_F6	Otu2425_Lachnospiraceae	Normal_F6	2.31789		Otu2476_Lachnospiraceae	0.0134898	1.81977	0.863756	Stillbirth_DN1	Otu24_rc4_4	Stillbirth_DN1	2.27916		Otu2066_Parabacteroides	0.0163278	2.62874	1.39437	Stillbirth_DN2	Otu2374_Faecalibacterium_prausnitzii	Normal_DN2	2.74228
Otu550_Parabacteroides	0.00209489	0.55562	-0.847829	Normal_F6	Otu476_Prevotella	Normal_F6	2.30196		Otu450_Bacteroides	0.0436575	1.80018	0.848144	Stillbirth_DN1	Otu1379_Victivallaceae	Stillbirth_DN1	2.27274		Otu839_Bacteroidales	0.0311603	2.61556	1.38712	Stillbirth_DN2	Otu2415_Dorea	Normal_DN2	2.69149
Otu2350_Ruminococcus	0.0159995	0.536764	-0.89764	Normal_F6	Otu557_Parabacteroides	Normal_F6	2.27982		Otu418_Bacteroides	0.0161725	1.77295	0.826153	Stillbirth_DN1	Otu1153_Anaeroplasmataceae	Stillbirth_DN1	2.26925		Otu572_Bacteroidales	0.018275	2.554	1.35276	Stillbirth_DN2	Otu2352_Coprococcus	Normal_DN2	2.68938
Otu2449_Ruminococcaceae	0.0276378	0.520773	-0.941274	Normal_F6	Otu2418_Clostridiales	Normal_F6	2.24649		Otu153_Sutterella	0.021044	1.73431	0.794365	Stillbirth_DN1	Otu2476_Lachnospiraceae	Stillbirth_DN1	2.20667		Otu853_Bacteroidales	0.00612728	2.54784	1.34927	Stillbirth_DN2	Otu1834_Ruminococcus	Normal_DN2	2.65296
Otu602_Parabacteroides	0.0311606	0.513997	-0.960168	Normal_F6	Otu2413_Lachnospiraceae	Normal_F6	2.2335		Otu77_Treponema	0.0294245	1.71372	0.777131	Stillbirth_DN1	Otu1495_Bacteria	Stillbirth_DN1	2.20048		Otu2021_Prevotella	0.0204133	2.51549	1.33084	Stillbirth_DN2	Otu3358_Ruminococcus_gnavus	Normal_DN2	2.61123
Otu1570_Christensenellaceae	0.0254811	0.502807	-0.991925	Normal_F6	Otu80_RF39	Normal_F6	2.17072		Otu399_Bacteroidales	0.019298	1.63448	0.708829	Stillbirth_DN1	Otu3652_Prevotella	Stillbirth_DN1	2.19871		Otu1980_Prevotella	0.0461724	2.4595	1.29836	Stillbirth_DN2	Otu2366_Lachnospiraceae	Normal_DN2	2.57705
Otu1326_Ruminococcaceae	0.0474616	0.493387	-1.01921	Normal_F6	Otu1943_Ruminococcaceae	Normal_F6	2.17065		Otu3444_Roseburia_faecis	0.0319087	1.53271	0.616085	Stillbirth_DN1	Otu798_Bacteroidales	Stillbirth_DN1	2.19825		Otu769_S24-7	0.025318	2.40938	1.26866	Stillbirth_DN2	Otu329_Anaerovibrio	Normal_DN2	2.48275
Otu2834_Mogibacteriaceae	0.0101902	0.488505	-1.03356	Normal_F6	Otu1998_Clostridiales	Normal_F6	2.12223		Otu395_RF16	0.0319087	1.39133	0.476463	Stillbirth_DN1	Otu431_S24_7	Stillbirth_DN1	2.1957		Otu2727_Oscillospira	0.0129517	2.33697	1.22464	Stillbirth_DN2	Otu2832_Peptostreptococcaceae	Normal_DN2	2.38978
Otu1943_Ruminococcaceae	0.0276378	0.483024	-1.04983	Normal_F6	Otu1990_Clostridiales	Normal_F6	2.08933		Otu2671_Lachnospiraceae	0.021044	1.36494	0.448836	Stillbirth_DN1	Otu886_YRC22	Stillbirth_DN1	2.1904		Otu881_Bacteroidales	0.011498	2.30941	1.20752	Stillbirth_DN2	Otu2429_Coprococcus	Normal_DN2	2.29803
Otu1384_Ruminococcaceae	0.0106736	0.478742	-1.06268	Normal_F6	Otu2937_Corynebacterium	Normal_F6	2.03264		Otu2458_Ruminococcaceae	0.0345651	1.35932	0.442886	Stillbirth_DN1	Otu2458_Ruminococcaceae	Stillbirth_DN1	2.18039		Otu1558_Ruminococcaceae	0.0227558	2.28262	1.19069	Stillbirth_DN2	Otu2502_Dorea	Normal_DN2	2.24041
Otu80_RF39	0.0106736	0.451252	-1.14799	Normal_F6					Otu143_Treponema	0.0229219	1.28982	0.367168	Stillbirth_DN1	Otu4307_Bacteroidales	Stillbirth_DN1	2.16857		Otu4310_p-2534-18B5	0.0227558	2.26866	1.18184	Stillbirth_DN2	Otu463_Prevotella	Normal_DN2	2.21849
Otu2418_Clostridiales	0.0207039	0.443799	-1.17202	Normal_F6					Otu27_Streptococcus_luteciae	0.021044	0.966749	-0.0487872	Normal_DN1	Otu2467_Clostridiales	Stillbirth_DN1	2.16783		Otu343_RFN20	0.0129517	2.23604	1.16095	Stillbirth_DN2	Otu2425_Lachnospiraceae	Normal_DN2	2.19173
Otu1913_Clostridiales	0.00571493	0.431643	-1.21209	Normal_F6					Otu1555_Ruminococcaceae	0.0374028	0.717579	-0.47879	Normal_DN1	Otu143_Treponema	Stillbirth_DN1	2.16182		Otu3567_Bacteroidales	0.041961	2.1654	1.11464	Stillbirth_DN2	Otu317_Erysipelotrichaceae	Normal_DN2	2.14197
Otu96_RF39	0.0311606	0.428257	-1.22345	Normal_F6					Otu897_Bacteroidales	0.0294245	0.676864	-0.563062	Normal_DN1	Otu1906_Ruminococcaceae	Stillbirth_DN1	2.16052		Otu617_Bacteroides	0.00536351	2.07888	1.05581	Stillbirth_DN2	Otu137_Treponema	Normal_DN2	2.13744
Otu1736_Ruminococcaceae	0.0424406	0.425499	-1.23277	Normal_F6					Otu1545_Ruminococcaceae	0.0404305	0.645293	-0.631974	Normal_DN1	Otu726_Bacteroidales	Stillbirth_DN1	2.15716		Otu517_Bacteroidales	0.00536351	2.05113	1.03642	Stillbirth_DN2	Otu3372_Lachnospiraceae	Normal_DN2	2.11143
Otu1892_Clostridiales	0.018222	0.402842	-1.31171	Normal_F6					Otu3461_Clostridiales	0.0404305	0.638944	-0.646239	Normal_DN1	Otu4283_S24_7	Stillbirth_DN1	2.15675		Otu408_RF16	0.0204133	2.04893	1.03487	Stillbirth_DN2	Otu1933_Collinsella	Normal_DN2	2.1062
Otu2395_Ruminococcus	0.0457362	0.40148	-1.3166	Normal_F6					Otu2851_Ruminococcaceae	0.047093	0.596676	-0.744979	Normal_DN1	Otu2339_Ruminococcus	Stillbirth_DN1	2.15025		Otu4467_S24-7	0.025318	2.00852	1.00613	Stillbirth_DN2	Otu2481_Ruminococcaceae	Normal_DN2	2.09397
Otu1288_Christensenellaceae	0.00662969	0.398238	-1.3283	Normal_F6					Otu1763_Oscillospira	0.047093	0.589799	-0.761705	Normal_DN1	Otu2383_Lachnospiraceae	Stillbirth_DN1	2.14551		Otu366_RFN20	0.0163278	2.00593	1.00427	Stillbirth_DN2	Otu2634_Lachnospiraceae	Normal_DN2	2.0598
Otu476_Prevotella	0.0101902	0.365431	-1.45233	Normal_F6					Otu3198_Ruminococcaceae	0.019298	0.562664	-0.829654	Normal_DN1	Otu1474_Bacteria	Stillbirth_DN1	2.13305		Otu774_Bacteroidales	0.0204133	1.95991	0.970787	Stillbirth_DN2	Otu423_Paraprevotellaceae	Normal_DN2	2.05422
Otu1606_Ruminococcaceae	0.0287727	0.3504	-1.51293	Normal_F6					Otu1751_Ruminococcaceae	0.047093	0.555827	-0.847291	Normal_DN1	Otu229_Treponema	Stillbirth_DN1	2.1063		Otu1491_Oscillospira	0.0227558	1.9252	0.945006	Stillbirth_DN2	Otu1321_Ruminococcaceae	Normal_DN2	2.02716
Otu1998_Clostridiales	0.0207039	0.343149	-1.54309	Normal_F6					Otu1332_Ruminococcaceae	0.0319087	0.53418	-0.904603	Normal_DN1	Otu450_Bacteroides	Stillbirth_DN1	2.10449		Otu1633_Ruminococcaceae	0.0227558	1.64104	0.714606	Stillbirth_DN2
Otu2702_Clostridiales	0.0364378	0.314354	-1.66954	Normal_F6					Otu122_RFP12	0.0436575	0.529779	-0.916539	Normal_DN1	Otu1729_Oscillospira	Stillbirth_DN1	2.10266		Otu1691_Oscillospira	0.041961	1.29147	0.369015	Stillbirth_DN2
Otu117_Treponema	0.0140143	0.252596	-1.98509	Normal_F6					Otu3240_Bacteria	0.0161725	0.525166	-0.929154	Normal_DN1	Otu2377_Lachnospiraceae	Stillbirth_DN1	2.09074		Otu329_Anaerovibrio	0.041961	0.754849	-0.40574	Normal_DN2
Otu62_RF39	0.0364378	0.233544	-2.09823	Normal_F6					Otu2027_Prevotella	0.0436575	0.512485	-0.96442	Normal_DN1	Otu2345_Lachnospiraceae	Stillbirth_DN1	2.08028		Otu2844_SMB53	0.0311603	0.620668	-0.688107	Normal_DN2
Otu1328_Christensenellaceae	0.0174535	0.199374	-2.32645	Normal_F6					Otu3171_Ruminococcaceae	0.0345651	0.512278	-0.965	Normal_DN1	Otu3193_Ruminococcaceae	Stillbirth_DN1	2.06732		Otu2167_Ruminococcaceae	0.0461724	0.54273	-0.881694	Normal_DN2
Otu1891_Clostridiales	0.00234072	0.196237	-2.34933	Normal_F6					Otu2518_Blautia	0.00130072	0.50467	-0.986588	Normal_DN1	Otu1747_Oscillospira	Stillbirth_DN1	2.0585		Otu1141_Corynebacterium	0.0344721	0.518839	-0.94664	Normal_DN2
Otu1890_Clostridiales	0.000565663	0.172431	-2.53591	Normal_F6					Otu1727_Oscillospira	0.0176765	0.496254	-1.01085	Normal_DN1	Otu2497_Lachnospiraceae	Stillbirth_DN1	2.0573		Otu1834_Ruminococcus	0.0461724	0.503583	-0.9897	Normal_DN2
Otu1720_Mogibacteriaceae	0.0311606	0.169135	-2.56375	Normal_F6					Otu1501_Ruminococcaceae	0.00561109	0.487654	-1.03607	Normal_DN1	Otu422_Paraprevotellaceae	Stillbirth_DN1	2.04971		Otu2352_Coprococcus	0.018275	0.492247	-1.02255	Normal_DN2
Otu1714_F16	0.0244573	0.142038	-2.81565	Normal_F6					Otu100_Treponema	0.0176765	0.462998	-1.11092	Normal_DN1	Otu2551_Lachnospiraceae	Stillbirth_DN1	2.04645		Otu403_Bacteroidales	0.025318	0.472852	-1.08054	Normal_DN2
Otu2337_Ruminococcus_flavefaciens	0.0457362	0.0198302	-5.65616	Normal_F6					Otu1576_Ruminococcaceae	0.0294245	0.447056	-1.16147	Normal_DN1	Otu2671_Lachnospiraceae	Stillbirth_DN1	2.04581		Otu4683_Ruminococcaceae	0.0204133	0.433579	-1.20563	Normal_DN2
									Otu1484_Clostridiales	0.0436575	0.428816	-1.22157	Normal_DN1	Otu3291_Ruminococcaceae	Stillbirth_DN1	2.01137		Otu3462_Coprococcus	0.0145573	0.412971	-1.27589	Normal_DN2
									Otu462_Bacteroidales	0.0374028	0.425346	-1.23329	Normal_DN1	Otu27_Streptococcus_luteciae	Normal_DN1	3.25487		Otu423_Paraprevotellaceae	0.00407829	0.412793	-1.27651	Normal_DN2
									Otu729_Prevotella_copri	0.0294245	0.390052	-1.35826	Normal_DN1	Otu100_Treponema	Normal_DN1	2.94261		Otu1725_Ruminococcus_flavefaciens	0.0461724	0.412765	-1.27661	Normal_DN2
									Otu1757_Clostridiales	0.0249394	0.387184	-1.36891	Normal_DN1	Otu6_GMD14H09	Normal_DN1	2.7211		Otu2366_Lachnospiraceae	0.041961	0.403851	-1.30811	Normal_DN2
									Otu236_RFN20	0.0374028	0.337699	-1.56619	Normal_DN1	Otu2518_Blautia	Normal_DN1	2.66732		Otu2425_Lachnospiraceae	0.00612728	0.341789	-1.54882	Normal_DN2
									Otu1148_Oxalobacter_formigenes	0.0404305	0.317058	-1.65718	Normal_DN1	Otu729_Prevotella_copri	Normal_DN1	2.52837		Otu151_Lactobacillus_mucosae	0.041961	0.341275	-1.55099	Normal_DN2
									Otu2278_Prevotella_copri	0.047093	0.312549	-1.67785	Normal_DN1	Otu2037_Prevotella_copri	Normal_DN1	2.39386		Otu147_Peptococcus	0.0145573	0.337181	-1.56841	Normal_DN2
									Otu1574_Christensenellaceae	0.0345651	0.290667	-1.78256	Normal_DN1	Otu1938_Bacteroides	Normal_DN1	2.3327		Otu2502_Dorea	0.00103111	0.329394	-1.60211	Normal_DN2
									Otu2037_Prevotella_copri	0.0249394	0.237629	-2.07322	Normal_DN1	Otu1501_Ruminococcaceae	Normal_DN1	2.32219		Otu317_Erysipelotrichaceae	0.0101851	0.32878	-1.6048	Normal_DN2
									Otu6_GMD14H09	0.00186355	0.226545	-2.14213	Normal_DN1	Otu1484_Clostridiales	Normal_DN1	2.31021		Otu3399_Clostridiaceae	0.041961	0.300381	-1.73514	Normal_DN2
									Otu3352_Ruminococcaceae	0.0374028	0.172629	-2.53425	Normal_DN1	Otu1757_Clostridiales	Normal_DN1	2.28166		Otu1710_Butyricicoccus_pullicaecorum	0.0281139	0.286445	-1.80367	Normal_DN2
									Otu43_RFP12	0.0436575	0.0628021	-3.99304	Normal_DN1	Otu3461_Clostridiales	Normal_DN1	2.25798		Otu2648_Lachnospiraceae	0.00536351	0.275581	-1.85945	Normal_DN2
									Otu1098_GMD14H09	0.0122982	0.0443543	-4.49478	Normal_DN1	Otu1727_Oscillospira	Normal_DN1	2.23858		Otu2832_Peptostreptococcaceae	0.0019592	0.267721	-1.9012	Normal_DN2
														Otu1545_Ruminococcaceae	Normal_DN1	2.20153		Otu2429_Coprococcus	0.018275	0.266922	-1.90551	Normal_DN2
														Otu3240_Bacteria	Normal_DN1	2.05511		Otu2454_Lachnospiraceae	0.041961	0.255342	-1.9695	Normal_DN2
																		Otu3358_Ruminococcus_gnavus	0.0019592	0.243135	-2.04017	Normal_DN2
																		Otu1474_Bacteria	0.0461724	0.241289	-2.05117	Normal_DN2
																		Otu2551_Lachnospiraceae	0.011498	0.241152	-2.05199	Normal_DN2
																		Otu3372_Lachnospiraceae	0.00354223	0.237579	-2.07352	Normal_DN2
																		Otu2634_Lachnospiraceae	0.00354223	0.232669	-2.10365	Normal_DN2
																		Otu2336_Clostridium_perfringens	0.041961	0.231511	-2.11085	Normal_DN2
																		Otu2374_Faecalibacterium_prausnitzii	0.0145573	0.225723	-2.14737	Normal_DN2
																		Otu372_Prevotella	0.0344721	0.223929	-2.15889	Normal_DN2
																		Otu1933_Collinsella	0.00228183	0.20016	-2.32077	Normal_DN2
																		Otu3303_Blautia	0.0461724	0.195337	-2.35597	Normal_DN2
																		Otu111_RF39	0.025318	0.193292	-2.37115	Normal_DN2
																		Otu463_Prevotella	0.00536351	0.187052	-2.41849	Normal_DN2
																		Otu2481_Ruminococcaceae	0.011498	0.176413	-2.50297	Normal_DN2
																		Otu3413_Blautia	0.0461724	0.148432	-2.75213	Normal_DN2
																		Otu833_CF231	0.041961	0.133927	-2.90048	Normal_DN2
																		Otu137_Treponema	0.00698212	0.129522	-2.94873	Normal_DN2
																		Otu4818_Ruminococcaceae	0.0461724	0.113742	-3.13617	Normal_DN2
																		Otu2461_Clostridiaceae	0.041961	0.0399158	-4.6469	Normal_DN2
																		Otu2217_Ruminococcaceae	0.0344721	0.000721701	-10.4363	Normal_DN2
																		Otu1157_ML615J-28	0.0461724	0.000618665	-10.6586	Normal_DN2
