# Supplementary material for: Gut bacterial species in late trimester of pregnant sows influence the occurrence of stillborn piglet through pro-inflammation response
Source: Front Immunol. 2023 Jan 18;13:1101130. doi: 10.3389/fimmu.2022.1101130 (PMC9890068; doi:10.3389/fimmu.2022.1101130)
Supplement: Supplementary file 10 [file Table_4.xlsx]

## Sheet: Differential species
Table S4: Differential bacterial species between stillbirth sows and normal sows by LEfSe and Wilcoxon rank-sum test with metagenomic sequencing data (note:The species or pathways with same color indicate that they can be identified by both LEfSe and Wilcoxon (CLR) analysis in the same group )
Wilcoxon（CLR）	corrected P value (FDR)	FC	log2_FC	Enriched_group	LEfSe	Enriched_group	LDA score		DN2 differential species
Bifidobacterium_thermophilum	0.00196317	25.6156	4.67895	DN1_Stillbirth	Bacteroides_fragilis	DN1_Stillbirth	3.20453		Wilcoxon（CLR）	Corrected P value (FDR)	FC	log2_FC	Enriched_group	Lefse	Enriched_group	LDA score
Turicibacter_sanguinis	0.00114504	3.19311	1.67496	DN1_Stillbirth	Clostridium_beijerinckii	DN1_Stillbirth	3.13917		Lentisphaeria_bacterium	0.0187577	4.90518	2.29431	Stillbirth	Oscillibacter_sp_	DN2_Stillbirth	3.65197
Lactobacillus_jensenii	0.0358441	2.94548	1.5585	DN1_Stillbirth	Clostridium_baratii	DN1_Stillbirth	3.07909		Odoribacter_splanchnicus	0.00399013	3.09204	1.62856	Stillbirth	uncultured_bacterium	DN2_Stillbirth	3.61523
Eisenbergiella_massiliensis	0.0421584	2.90344	1.53776	DN1_Stillbirth	Firmicutes_bacterium_CAG_582	DN1_Stillbirth	3.03902		Lachnospira_pectinoschiza	0.0244344	2.52365	1.33551	Stillbirth	Desulfomicrobium_orale	DN2_Stillbirth	3.57961
Romboutsia_timonensis	0.00517977	2.60898	1.38349	DN1_Stillbirth	Turicibacter_sanguinis	DN1_Stillbirth	2.95691		Clostridia_bacterium	0.0141917	2.38305	1.25281	Stillbirth	Cupriavidus_taiwanensis	DN2_Stillbirth	3.45138
Lactobacillus_johnsonii	0.0358441	2.5885	1.37211	DN1_Stillbirth	Paenibacillus_sp_P22	DN1_Stillbirth	2.9449		Porphyromonadaceae_bacterium	0.00399013	2.24912	1.16936	Stillbirth	Bacteroidales_bacterium	DN2_Stillbirth	3.41595
Lactobacillus_taiwanensis	0.0358441	2.36353	1.24095	DN1_Stillbirth	Clostridium_sp_CAG_594	DN1_Stillbirth	2.75935		Desulfomicrobium_orale	0.000781571	1.86176	0.896664	Stillbirth	Anaerotruncus_colihominis	DN2_Stillbirth	3.35022
Firmicutes_bacterium_CAG_582	0.00988754	2.10159	1.07148	DN1_Stillbirth	Bifidobacterium_thermophilum	DN1_Stillbirth	2.71731		Desulfovibrio_piger	0.00123406	1.74717	0.805024	Stillbirth	Campylobacter_hyointestinalis	DN2_Stillbirth	3.33521
Clostridium_baratii	0.0177752	2.04053	1.02894	DN1_Stillbirth	Romboutsia_timonensis	DN1_Stillbirth	2.69733		Streptomyces_lincolnensis	0.000164541	1.73137	0.791918	Stillbirth	Treponema_porcinum	DN2_Stillbirth	3.30495
Treponema_porcinum	0.00802401	2.03228	1.0231	DN1_Stillbirth	Treponema_porcinum	DN1_Stillbirth	2.67299		Parabacteroides_distasonis	0.00777458	1.44783	0.533895	Stillbirth	Clostridium__leptum	DN2_Stillbirth	3.30104
Clostridium_sp_CAG_594	0.0493293	1.95534	0.967418	DN1_Stillbirth	Lactobacillus_taiwanensis	DN1_Stillbirth	2.66823		Bacteroides_pyogenes	0.0399835	1.3167	0.39693	Stillbirth	Desulfovibrio_piger	DN2_Stillbirth	3.30022
Paenibacillus_sp_P22	0.00802401	1.59296	0.671711	DN1_Stillbirth	Eisenbergiella_massiliensis	DN1_Stillbirth	2.6218		Bacteroides_cellulosilyticus	0.0141917	1.31	0.389568	Stillbirth	Anaerostipes_hadrus	DN2_Stillbirth	3.16628
Clostridium_beijerinckii	0.00114504	1.58321	0.662854	DN1_Stillbirth	Chlamydia_trachomatis	DN1_Normal	2.55565		Prevotella_nigrescens	0.0314685	1.28985	0.367209	Stillbirth	Parabacteroides_merdae	DN2_Stillbirth	3.16113
Selenomonas_ruminantium	0.0120955	1.57583	0.65611	DN1_Stillbirth	Planctomycetes_bacterium	DN1_Normal	2.71047		Bacteroides_fragilis	0.0314685	1.22108	0.288161	Stillbirth	Streptomyces_lincolnensis	DN2_Stillbirth	3.15423
Clostridium_perfringens	0.00988754	1.54138	0.624224	DN1_Stillbirth	Ruminococcus_albus	DN1_Normal	2.78278		uncultured_Dysgonomonas_sp.	0.0106129	1.20472	0.268699	Stillbirth	Bacteroides_fragilis	DN2_Stillbirth	3.07571
Bacteroides_fragilis	0.0213624	1.36672	0.450719	DN1_Stillbirth	Clostridium_butyricum	DN1_Normal	2.7869		Bacteroides_thetaiotaomicron	0.0187577	1.12576	0.170902	Stillbirth	Ruthenibacterium_lactatiformans	DN2_Stillbirth	3.06211
Ruminococcus_bromii	0.0493293	0.907514	-0.140008	DN1_Normal	Prevotella_copri	DN1_Normal	3.94064		Dorea_formicigenerans	0.0399835	0.659022	-0.601601	Normal	Prevotella_nigrescens	DN2_Stillbirth	3.05215
Intestinimonas_butyriciproducens	0.0493293	0.820589	-0.285269	DN1_Normal					Prevotella_timonensis	0.0399835	0.63367	-0.658197	Normal	Rikenellaceae_bacterium	DN2_Stillbirth	3.04096
Geobacillus_thermoleovorans	0.0421584	0.815781	-0.293745	DN1_Normal					Faecalibacterium_prausnitzii	0.0314685	0.590386	-0.76027	Normal	Clostridia_bacterium	DN2_Stillbirth	3.00417
Clostridiales_bacterium	0.00988754	0.77769	-0.362733	DN1_Normal					Dorea_longicatena	0.0399835	0.526255	-0.926165	Normal	Bacteroides_cellulosilyticus	DN2_Stillbirth	2.96686
Subdoligranulum_sp_4_3_54A2FAA	0.0493293	0.743239	-0.428102	DN1_Normal					Blautia_producta	0.0314685	0.515822	-0.955055	Normal	Clostridium_botulinum	DN2_Stillbirth	2.96011
Streptomyces_griseocarneus	0.00802401	0.723071	-0.46779	DN1_Normal					Prevotella_sp.	0.0399835	0.477047	-1.0678	Normal	Odoribacter_splanchnicus	DN2_Stillbirth	2.88113
Bacteroides_heparinolyticus	0.0177752	0.710898	-0.492285	DN1_Normal					Erysipelotrichaceae_bacterium	0.0187577	0.416781	-1.26264	Normal	uncultured_Dysgonomonas_sp_	DN2_Stillbirth	2.83969
Anaerotruncus_colihominis	0.0255178	0.67532	-0.566357	DN1_Normal					Holdemanella_biformis	0.00275607	0.324258	-1.62478	Normal	Porphyromonadaceae_bacterium	DN2_Stillbirth	2.83517
Campylobacter_concisus	0.0147107	0.661251	-0.596731	DN1_Normal					Prevotella_copri	0.0399835	0.31022	-1.68863	Normal	Bacteroides_pyogenes	DN2_Stillbirth	2.8248
Chlamydia_trachomatis	0.0303287	0.655679	-0.608938	DN1_Normal					Prevotella_disiens	0.00777458	0.291508	-1.77839	Normal	Lachnospira_pectinoschiza	DN2_Stillbirth	2.82197
Ruminococcus_albus	0.0041169	0.647479	-0.627095	DN1_Normal					Eubacterium_ramulus	0.000164541	0.239928	-2.05933	Normal	Lachnospiraceae_bacterium_7_1_58FAA	DN2_Stillbirth	2.81383
Clostridium_butyricum	0.00114504	0.644633	-0.633449	DN1_Normal										uncultured_Ruminococcus_sp_	DN2_Stillbirth	2.80531
Odoribacter_splanchnicus	0.0255178	0.632485	-0.660896	DN1_Normal										Paenibacillus_sp__P22	DN2_Stillbirth	2.78485
Campylobacter_hyointestinalis	0.0303287	0.564507	-0.824937	DN1_Normal										Parabacteroides_distasonis	DN2_Stillbirth	2.7457
Planctomycetes_bacterium	0.0147107	0.524703	-0.930427	DN1_Normal										Holdemanella_biformis	DN2_Normal	2.91048
Prevotella_copri	0.00114504	0.485865	-1.04137	DN1_Normal										Dorea_longicatena	DN2_Normal	2.98631
Desulfovibrio_piger	0.0421584	0.419124	-1.25455	DN1_Normal										Blautia_producta	DN2_Normal	3.10918
														Eubacterium_ramulus	DN2_Normal	3.1417
														Faecalibacterium_prausnitzii	DN2_Normal	3.14705
														Erysipelotrichaceae_bacterium	DN2_Normal	3.35614
														Prevotella_disiens	DN2_Normal	3.49706
														Prevotella_copri	DN2_Normal	4.92745
